# Supplementary material for: Ocular and Plasma Pharmacokinetics of Sitagliptin Eye Drops: Preclinical Data
Source: Pharmaceuticals (Basel). 2024 Nov 24;17(12):1579. doi: 10.3390/ph17121579 (PMC11676928; doi:10.3390/ph17121579)
Supplement: Supplementary file 1 [file pharmaceuticals-17-01579-s001.zip]

Archive with 1 entries (1 files):
- pharmaceuticals-3272287-supplementary.pdf
